# Supplementary material for: Infection of domestic pigs with a genotype II potent strain of ASFV causes cytokine storm and lymphocyte mass reduction
Source: Front Immunol. 2024 Apr 18;15:1361531. doi: 10.3389/fimmu.2024.1361531 (PMC11064794; doi:10.3389/fimmu.2024.1361531)
Supplement: Supplementary file 4 [file Table_1.xlsx]

## Sheet: Cytokines
Gene Group	Gene name	Gene description	P0521（2dpi）		P0523（4dpi）		P0525（6dpi）		P0527（8dpi）
			log2FoldChange	pval	log2FoldChange	pval	log2FoldChange	pval	log2FoldChange	pval
Cytokines	IFN-ALPHA-15	interferon-alpha-15 [Source:NCBI gene (formerly Entrezgene);Acc:100152504]	-1.1334	0.61167	-0.82429	0.71159	-2.0554	0.36266	-3.1341	0.50252
	IFN-ALPHA-8	interferon-alpha-8 [Source:NCBI gene (formerly Entrezgene);Acc:100153724]	0.035594	0.95032	0.99751	0.29207	-0.22281	0.90262	-2.3263	0.62666
	IFNG	interferon gamma [Source:VGNC Symbol;Acc:VGNC:89040]	1.0311	0.37718	1.1127	0.35648	1.917	0.10881	2.3031	0.088143
	IL4	interleukin 4 [Source:VGNC Symbol;Acc:VGNC:89108]	0.13714	1	-0.98922	0.85591	-0.41907	1	-0.93421	1
	IL6	interleukin 6 [Source:VGNC Symbol;Acc:VGNC:108598]	2.6302	0.87192	2.9692	0.70883	4.909	0.13676	4.5806	0.48929
	CXCL8	C-X-C motif chemokine ligand 8 [Source:VGNC Symbol;Acc:VGNC:87106]	-0.95076	0.22755	0.083964	0.73988	4.1558	0.11504	3.7269	0.078426
	IL10	interleukin 10 [Source:VGNC Symbol;Acc:VGNC:108593]	0.75918	0.34045	1.109	0.11412	2.0309	0.007987	1.9041	0.01921
	IL12B	interleukin 12B [Source:VGNC Symbol;Acc:VGNC:89079]	-1.5006	0.74641	-0.95032	0.8364	2.7765	0.067059	1.9364	0.53618
	TNFAIP1	TNF alpha induced protein 1 [Source:VGNC Symbol;Acc:VGNC:94250]	0.1032	0.74726	0.23406	0.59503	0.036003	0.81916	-0.67683	0.74741
	TNFAIP2	TNF alpha induced protein 2 [Source:VGNC Symbol;Acc:VGNC:94251]	0.79417	0.26692	1.099	0.084466	1.5511	0.036317	1.2306	0.16183
	TNFAIP3	TNF alpha induced protein 3 [Source:VGNC Symbol;Acc:VGNC:94252]			1.852	0.00043938			-1.6094	0.069314
	TNFAIP8	TNF alpha induced protein 8 [Source:VGNC Symbol;Acc:VGNC:94253]	0.11399	1	0.12029	0.9651	0.084701	0.93303	-0.015111	0.85392

## Sheet: KEGG
KEGG	Gene name	Gene description	P0521（2dpi）		P0523（4dpi）		P0525（6dpi）		P0527（8dpi）
			log2FoldChange	pval	log2FoldChange	pval	log2FoldChange	pval	log2FoldChange	pval
Staphylococcus aureus infection	C1QB	complement C1q B chain [Source:VGNC Symbol;Acc:VGNC:85977]	3.8631	0.0015154	3.704	0.0095102	5.3676	0.017082	5.7278	3.2985e-05
	MASP1	MBL associated serine protease 1 [Source:VGNC Symbol;Acc:VGNC:90032]	1.785	0.023635	1.6944	0.024152	2.8733	0.00025746
	TCRα	Novel01071	1.7186	0.027615	1.973	0.0067575
		ENSSSCG00000043140			1.3593	0.0455
		ENSSSCG00000041136			2.069	0.019321
	C1QA	complement C1q A chain [Source:VGNC Symbol;Acc:VGNC:96926]	4.9395	0.00042475	4.9939	0.0033158	4.4256	0.034805	6.3662	2.9045e-05
	TCRβ	ENSSSCG00000043992	1.3871	0.01154	1.6456	0.015233
	MASP2	MBL associated serine protease 2 [Source:VGNC Symbol;Acc:VGNC:90033]			1.422	0.017101
	HF	complement factor H [Source:NCBI gene (formerly Entrezgene);Acc:397525]			3.5165	0.024319	5.8969	0.0026656	5.7321	0.0014757
	CD86	CD86 molecule [Source:VGNC Symbol;Acc:VGNC:86435]					1.517	0.025106
	IL10	interleukin 10 [Source:VGNC Symbol;Acc:VGNC:108593]					2.0309	0.007987	1.9041	0.01921
	H2A	ENSSSCG00000032609					-8.3321	0.035261
		ENSSSCG00000041146					-7.4389	0.046171
	IgG	ENSSSCG00000040849					-2.5071	0.027311
	SLA-DMB	MHC class II, DM beta [Source:NCBI gene (formerly Entrezgene);Acc:100135050]					-1.4243	0.022958
	C3aR	ENSSSCG00000023868					4.2949	0.012346	2.6476	0.0096719
	SLA-DOA	major histocompatibility complex, class II, DO alpha [Source:NCBI gene (formerly Entrezgene);Acc:100157996]					-1.2492	0.021105
	SLA-DMA	SLA-DM alpha chain [Source:NCBI gene (formerly Entrezgene);Acc:445528]					-1.1283	0.036701
	FCGR1A	Fc fragment of IgG, high affinity Ia, receptor (CD64) [Source:NCBI gene (formerly Entrezgene);Acc:613130]					1.8439	0.025019	2.442	0.00081324
	C1QC	complement C1q C chain [Source:VGNC Symbol;Acc:VGNC:85978]							4.6796	0.00042109
	C5aR	ENSSSCG00000029371							1.5933	0.03692
	IgA	ENSSSCG00000036983							1.9711	0.010731
Prion diseases	C1QB	complement C1q B chain [Source:VGNC Symbol;Acc:VGNC:85977]	3.8631	0.0015154			5.3676	0.017082	5.7278	3.2985e-05
	STIP1	stress induced phosphoprotein 1 [Source:VGNC Symbol;Acc:VGNC:93548]	1.3932	0.020845			2.3972	0.00032262	2.0299	0.0078554
	C1QA	complement C1q A chain [Source:VGNC Symbol;Acc:VGNC:96926]	4.9395	0.00042475			6.6927	0.010468	6.3662	2.9045e-05
	C1QC	complement C1q C chain [Source:VGNC Symbol;Acc:VGNC:85978]					4.4256	0.034805	4.6796	0.00042109
	HSPA5	heat shock protein family A (Hsp70) member 5 [Source:VGNC Symbol;Acc:VGNC:103107]					1.1737	0.046795	1.5175	0.024514
Asthma	TCRα	Novel01071	1.7186	0.027615	1.973	0.0067575
		ENSSSCG00000043140			1.3593	0.0455
		ENSSSCG00000041136			2.069	0.019321
	TCRβ	ENSSSCG00000043992	1.3871	0.01154	1.6456	0.015233
	IL10	interleukin 10 [Source:VGNC Symbol;Acc:VGNC:108593]					2.0309	0.007987
	SLA-DMB	MHC class II, DM beta [Source:NCBI gene (formerly Entrezgene);Acc:100135050]					-1.4243	0.022958
	IgE	ENSSSCG00000040849					-2.5071	0.027311
	SLA-DMA	SLA-DM alpha chain [Source:NCBI gene (formerly Entrezgene);Acc:445528]					-1.1283	0.036701
	SLA-DOA	major histocompatibility complex, class II, DO alpha [Source:NCBI gene (formerly Entrezgene);Acc:100157996]					-1.2492	0.021105
Systemic lupus erythematosus	TCRα	Novel01071	1.7186	0.027615	1.973	0.0067575
		ENSSSCG00000043140			1.3593	0.0455
		ENSSSCG00000041136			2.069	0.019321
	H2A	ENSSSCG00000032609	-7.6016	0.049607			-8.3321	0.035261
		ENSSSCG00000041146	-7.3301	0.049943	-7.8082	0.037075	-7.4389	0.046171
	TCRβ	ENSSSCG00000043992	1.3871	0.01154	1.6456	0.015233
	C1QB	complement C1q B chain [Source:VGNC Symbol;Acc:VGNC:85977]	3.8631	0.0015154	3.704	0.0095102	5.3676	0.017082
	C1QA	complement C1q A chain [Source:VGNC Symbol;Acc:VGNC:96926]	4.9395	0.00042475	4.9939	0.0033158	6.6927	0.010468
	H4	ENSSSCG00000031928	-8.651	0.035412	-8.2903	0.035886
	CD28	CD28 molecule [Source:VGNC Symbol;Acc:VGNC:95813]			1.3379	0.012723
	C1QC	complement C1q C chain [Source:VGNC Symbol;Acc:VGNC:85978]					4.4256	0.034805
	IgG	ENSSSCG00000040849					-2.5071	0.027311
	CD86	CD86 molecule [Source:VGNC Symbol;Acc:VGNC:86435]					1.517	0.025106
	IL10	interleukin 10 [Source:VGNC Symbol;Acc:VGNC:108593]					2.0309	0.007987
	SLA-DMB	MHC class II, DM beta [Source:NCBI gene (formerly Entrezgene);Acc:100135050]					-1.4243	0.022958
	SLA-DMA	SLA-DM alpha chain [Source:NCBI gene (formerly Entrezgene);Acc:445528]					-1.1283	0.036701
	SLA-DOA	major histocompatibility complex, class II, DO alpha [Source:NCBI gene (formerly Entrezgene);Acc:100157996]					-1.2492	0.021105
	TRIM21	tripartite motif containing 21 [Source:VGNC Symbol;Acc:VGNC:94398]					1.6696	0.0074859
	FCGR1A	Fc fragment of IgG, high affinity Ia, receptor (CD64) [Source:NCBI gene (formerly Entrezgene);Acc:613130]					1.8439	0.025019
Antigen processing and presentation	HSPA1L	heat shock protein family A (Hsp70) member 1 like [Source:NCBI gene (formerly Entrezgene);Acc:100144518]	-3.0459	0.023608
	TCRα	Novel01071	1.7186	0.027615	1.973	0.0067575
		ENSSSCG00000043140			1.3593	0.0455
		ENSSSCG00000041136			2.069	0.019321
	TCRβ	ENSSSCG00000043992	1.3871	0.01154	1.6456	0.015233
	HSP90AB1	heat shock protein 90 alpha family class B member 1 [Source:NCBI gene (formerly Entrezgene);Acc:396742]	1.1237	0.046075	1.1447	0.03952
	KIR	ENSSSCG00000000640			1.194	0.04597
	KLRD1	killer cell lectin like receptor D1 [Source:VGNC Symbol;Acc:VGNC:103295]			2.3082	0.02032
	CREB1	cAMP responsive element binding protein 1 [Source:VGNC Symbol;Acc:VGNC:96004]			1.0848	0.044051
Graft-versus-host disease	TCRα	Novel01071	1.7186	0.027615	1.973	0.0067575
		ENSSSCG00000043140			1.3593	0.0455
	TCRβ	ENSSSCG00000043992	1.3871	0.01154	1.6456	0.015233
		ENSSSCG00000041136			2.069	0.019321
	IL1A	interleukin 1 alpha [Source:VGNC Symbol;Acc:VGNC:89091]			3.1611	0.0061064
	CD28	CD28 molecule [Source:VGNC Symbol;Acc:VGNC:95813]			1.3379	0.012723
Aldosterone-regulated sodium reabsorption	HSD11B2	hydroxysteroid 11-beta dehydrogenase 2 [Source:VGNC Symbol;Acc:VGNC:88985]	-2.6885	0.038149
	SGK1	serum/glucocorticoid regulated kinase 1 [Source:VGNC Symbol;Acc:VGNC:92793]	1.4267	0.012439
Herpes simplex virus 1 infection	ZAP	ENSSSCG00000051549	-3.9267	0.021309			-4.0558	0.01786
		ENSSSCG00000021757	-1.516	0.04921
		ENSSSCG00000043319	-2.1755	0.04628			-2.6376	0.031015
		ENSSSCG00000048254	-3.3708	0.00061402
		Novel00669	-1.3984	0.04159			-2.2203	0.0030082
		ENSSSCG00000046239	-2.9683	0.019605
		ENSSSCG00000041587	-3.0583	0.043209
		ENSSSCG00000003076	-1.8045	0.035098
		ENSSSCG00000048634	-3.5182	0.0039664			-3.182	0.017524
		ENSSSCG00000042374	-4.4477	0.0056136			-4.4781	0.0056755
		ENSSSCG00000003989	-1.4344	0.026751
		ENSSSCG00000048223	-4.5228	0.036981
		ENSSSCG00000051380	-2.5916	0.045208
		ENSSSCG00000046063					-5.3563	0.049085
		ENSSSCG00000047840					-8.1964	0.028147
		ENSSSCG00000051564					-3.8377	0.016919
		ENSSSCG00000043222					-6.8964	0.045649
		Novel00098					3.2568	0.034322
		ENSSSCG00000050525					-6.4352	0.015381
		ENSSSCG00000048254					-2.5898	0.012354
		ENSSSCG00000038009					-1.4853	0.049723
		Novel00054					1.7504	0.029793
		ENSSSCG00000042816					-2.4235	0.011879
		ENSSSCG00000046098					-5.0708	0.027878
		ENSSSCG00000050858					-3.8818	0.037747
		Novel00701					4.8745	0.0093456
		ENSSSCG00000050870					-5.1148	0.019115
		Novel00120					-1.4836	0.025002
		ENSSSCG00000042287					3.9375	0.037698
	SOCS3	suppressor of cytokine signaling 3 [Source:VGNC Symbol;Acc:VGNC:99052]	1.3924	0.0090691
	STAT2	signal transducer and activator of transcription 2 [Source:VGNC Symbol;Acc:VGNC:93539]					1.4483	0.019894
	OAS2	2'-5'-oligoadenylate synthetase 2 [Source:VGNC Symbol;Acc:VGNC:91007]					2.695	0.00297
	SLA-DMA	SLA-DM alpha chain [Source:NCBI gene (formerly Entrezgene);Acc:445528]					-1.1283	0.036701
	SLA-DOA	major histocompatibility complex, class II, DO alpha [Source:NCBI gene (formerly Entrezgene);Acc:100157996]					-1.2492	0.021105
	CASP3	caspase 3 [Source:VGNC Symbol;Acc:VGNC:103911]					1.4857	0.020079
	BST2	bone marrow stromal cell antigen 2 [Source:VGNC Symbol;Acc:VGNC:85897]					2.4288	0.0099163
	OAS1	2'-5'-oligoadenylate synthetase 1 [Source:HGNC Symbol;Acc:HGNC:8086]					3.6516	0.015502
	SLA-DMB	MHC class II, DM beta [Source:NCBI gene (formerly Entrezgene);Acc:100135050]					-1.4243	0.022958
	EIF2AK2	eukaryotic translation initiation factor 2 alpha kinase 2 [Source:VGNC Symbol;Acc:VGNC:87607]					2.0404	0.00069083
	DAXX	death domain associated protein [Source:VGNC Symbol;Acc:VGNC:87161]					1.1947	0.040451
	CCL2	chemokine (C-C motif) ligand 2 [Source:NCBI gene (formerly Entrezgene);Acc:397422]					5.6811	0.0068167
	ZNF768	zinc finger protein 768 [Source:VGNC Symbol;Acc:VGNC:95299]					-1.3046	0.044724
	IRF7	interferon regulatory factor 7 [Source:VGNC Symbol;Acc:VGNC:89210]					2.3426	0.00022078
	PML	PML nuclear body scaffold [Source:VGNC Symbol;Acc:VGNC:99296]					1.6081	0.0056814
	IFIH1	interferon induced with helicase C domain 1 [Source:VGNC Symbol;Acc:VGNC:98042]					2.5048	5.2126e-05
	STAT1	signal transducer and activator of transcription 1 [Source:VGNC Symbol;Acc:VGNC:95523]					1.4377	0.016697
	SOCS3	suppressor of cytokine signaling 3 [Source:VGNC Symbol;Acc:VGNC:99052]					1.3922	0.021038
Allograft rejection	TCRα	Novel01071	1.7186	0.027615	1.973	0.0067575
		ENSSSCG00000041136			2.069	0.019321
		ENSSSCG00000043140			1.3593	0.0455
	TCRβ	ENSSSCG00000043992	1.3871	0.01154	1.6456	0.015233
	CD28	CD28 molecule [Source:VGNC Symbol;Acc:VGNC:95813]			1.3379	0.012723
	CD86	CD86 molecule [Source:VGNC Symbol;Acc:VGNC:86435]					1.517	0.025106
	IgG	ENSSSCG00000040849					-2.5071	0.027311
	IL10	interleukin 10 [Source:VGNC Symbol;Acc:VGNC:108593]					2.0309	0.007987
	SLA-DMB	MHC class II, DM beta [Source:NCBI gene (formerly Entrezgene);Acc:100135050]					-1.4243	0.022958
	SLA-DMA	SLA-DM alpha chain [Source:NCBI gene (formerly Entrezgene);Acc:445528]					-1.1283	0.036701
	SLA-DOA	major histocompatibility complex, class II, DO alpha [Source:NCBI gene (formerly Entrezgene);Acc:100157996]					-1.2492	0.021105
Chagas disease (American trypanosomiasis)	C1QB	complement C1q B chain [Source:VGNC Symbol;Acc:VGNC:85977]	3.8631	0.0015154	3.704	0.0095102
	GNAS	GNAS complex locus [Source:NCBI gene (formerly Entrezgene);Acc:100049657]	2.2596	5.2974e-05	2.3704	1.6651e-05
	TCRα	Novel01071	1.7186	0.027615	1.973	0.0067575
		ENSSSCG00000043140			1.3593	0.0455
		ENSSSCG00000041136			2.069	0.019321
	TCRβ	ENSSSCG00000043992	1.3871	0.01154	1.6456	0.015233
	C1QA	complement C1q A chain [Source:VGNC Symbol;Acc:VGNC:96926]	4.9395	0.00042475	4.9939	0.0033158
	GNAQ	G protein subunit alpha q [Source:VGNC Symbol;Acc:VGNC:103100]			1.0742	0.037698
	CCL4	C-C motif chemokine ligand 4 [Source:NCBI gene (formerly Entrezgene);Acc:396668]			1.5536	0.008408
	MAPK3	mitogen-activated protein kinase 3 [Source:VGNC Symbol;Acc:VGNC:90003]			1.3072	0.043342
	NFKBIA	NFKB inhibitor alpha [Source:VGNC Symbol;Acc:VGNC:90721]			1.1475	0.035705
	CHUK	component of inhibitor of nuclear factor kappa B kinase complex [Source:VGNC Symbol;Acc:VGNC:86688]			1.2918	0.031838
Type I diabetes mellitus	TCRα	Novel01071	1.7186	0.027615	1.973	0.0067575
		ENSSSCG00000043140			1.3593	0.0455
	TCRβ	ENSSSCG00000043992	1.3871	0.01154	1.6456	0.015233
		ENSSSCG00000041136			2.069	0.019321
	IL1A	interleukin 1 alpha [Source:VGNC Symbol;Acc:VGNC:89091]			3.1611	0.0061064
	CD28	CD28 molecule [Source:VGNC Symbol;Acc:VGNC:95813]			1.3379	0.012723
Intestinal immune network for IgA production	TCRα	Novel01071	1.7186	0.027615
	TCRβ	ENSSSCG00000043992	1.3871	0.01154
	CD86	CD86 molecule [Source:VGNC Symbol;Acc:VGNC:86435]					1.517	0.025106
	IL10	interleukin 10 [Source:VGNC Symbol;Acc:VGNC:108593]					2.0309	0.007987
	BCR	ENSSSCG00000040849					-2.5071	0.027311
	SLA-DMB	MHC class II, DM beta [Source:NCBI gene (formerly Entrezgene);Acc:100135050]					-1.4243	0.022958
	TNFRSF13C	TNF receptor superfamily member 13C [Source:VGNC Symbol;Acc:VGNC:94260]					-1.2933	0.019915
	SLA-DMA	SLA-DM alpha chain [Source:NCBI gene (formerly Entrezgene);Acc:445528]					-1.1283	0.036701
	SLA-DOA	major histocompatibility complex, class II, DO alpha [Source:NCBI gene (formerly Entrezgene);Acc:100157996]					-1.2492	0.021105
Retrograde endocannabinoid signaling	ND4L	NADH dehydrogenase subunit 4L [Source:NCBI gene (formerly Entrezgene);Acc:808509]	2.6329	0.00012573
	ND3	mitochondrially encoded NADH:ubiquinone oxidoreductase core subunit 3 [Source:VGNC Symbol;Acc:VGNC:99794]	1.6511	0.0025449
	CACNA1S	calcium voltage-gated channel subunit alpha1 S [Source:VGNC Symbol;Acc:VGNC:95598]	-1.6144	0.03007
	GNB4	G protein subunit beta 4 [Source:VGNC Symbol;Acc:VGNC:88533]	1.1946	0.038128
	ComplexⅠ	ENSSSCG00000044697	-2.8868	0.028873
	ND5	mitochondrially encoded NADH:ubiquinone oxidoreductase core subunit 5 [Source:VGNC Symbol;Acc:VGNC:99796]	1.3389	0.031159
Complement and coagulation cascades	C1QB	complement C1q B chain [Source:VGNC Symbol;Acc:VGNC:85977]	3.8631	0.0015154	3.704	0.0095102	5.3676	0.017082	5.7278	3.2985e-05
	MASP1	MBL associated serine protease 1 [Source:VGNC Symbol;Acc:VGNC:90032]	1.785	0.023635	1.6944	0.024152	2.8733	0.00025746
	C1QA	complement C1q A chain [Source:VGNC Symbol;Acc:VGNC:96926]	4.9395	0.00042475	4.9939	0.0033158	6.6927	0.010468	6.3662	2.9045e-05
	PLAUR	plasminogen activator, urokinase receptor [Source:VGNC Symbol;Acc:VGNC:91512]			1.6028	0.0079354			2.2716	0.029453
	PLAU	plasminogen activator, urokinase [Source:VGNC Symbol;Acc:VGNC:91511]			1.8033	0.013749			2.5147	0.026341
	MASP2	MBL associated serine protease 2 [Source:VGNC Symbol;Acc:VGNC:90033]			1.422	0.017101
	F2R	coagulation factor II thrombin receptor [Source:VGNC Symbol;Acc:VGNC:87860]			1.1798	0.027966
	CFH	complement factor H [Source:NCBI gene (formerly Entrezgene);Acc:397525]			3.5165	0.024319	5.8969	0.0026656	5.7321	0.0014757
	C1QC	complement C1q C chain [Source:VGNC Symbol;Acc:VGNC:85978]			4.4256	0.034805			4.6796	0.00042109
	C3aR1	ENSSSCG00000023868					4.2949	0.012346	2.6476	0.0096719
	PROC	protein C, inactivator of coagulation factors Va and VIIIa [Source:NCBI gene (formerly Entrezgene);Acc:396954]					-2.0878	0.049546
	SERPING1	serpin family G member 1 [Source:VGNC Symbol;Acc:VGNC:92745]							1.8168	0.013021
	C5aR	ENSSSCG00000029371							1.5933	0.03692
	F7	coagulation factor VII [Source:VGNC Symbol;Acc:VGNC:87866]							6.1871	0.0019489
	C4BP	ENSSSCG00000015662							6.4275	9.6363e-12
	VSIG4	V-set and immunoglobulin domain containing 4 [Source:VGNC Symbol;Acc:VGNC:94869]							3.7175	5.0596e-05
	CD59	CD59 molecule [Source:VGNC Symbol;Acc:VGNC:99615]							1.6622	0.034261
	SERPINF2	serpin family F member 2 [Source:VGNC Symbol;Acc:VGNC:92744]					-1.3872	0.034862
Measles	HSPA1L	heat shock protein family A (Hsp70) member 1 like [Source:NCBI gene (formerly Entrezgene);Acc:100144518]	-3.0459	0.023608
	TCRα	Novel01071	1.7186	0.027615	1.973	0.0067575
		ENSSSCG00000043140			1.3593	0.0455
	TCRβ	ENSSSCG00000043992	1.3871	0.01154	1.6456	0.015233
		ENSSSCG00000041136			2.069	0.019321
	MX2	myxovirus (influenza virus) resistance 2 (mouse) [Source:NCBI gene (formerly Entrezgene);Acc:396893]	1.083	0.043243	1.4344	0.0090842			2.599	0.00018392
	MX1	MX dynamin like GTPase 1 [Source:VGNC Symbol;Acc:VGNC:98143]	1.7103	0.003377	1.9403	0.014204			3.7665	3.2303e-07
	TNFAIP3	TNF alpha induced protein 3 [Source:VGNC Symbol;Acc:VGNC:94252]			1.852	0.00043938
	IL1A	interleukin 1 alpha [Source:VGNC Symbol;Acc:VGNC:89091]			3.1611	0.0061064
	CD28	CD28 molecule [Source:VGNC Symbol;Acc:VGNC:95813]			1.3379	0.012723
	CHUK	component of inhibitor of nuclear factor kappa B kinase complex [Source:VGNC Symbol;Acc:VGNC:86688]			1.2918	0.031838
	NFKBIA	NFKB inhibitor alpha [Source:VGNC Symbol;Acc:VGNC:90721]			1.1475	0.035705
	EIF2AK2	eukaryotic translation initiation factor 2 alpha kinase 2 [Source:VGNC Symbol;Acc:VGNC:87607]			1.1934	0.031891
	IRF9	interferon regulatory factor 9 [Source:VGNC Symbol;Acc:VGNC:89212]			1.337	0.036583
	IFIH1	interferon induced with helicase C domain 1 [Source:VGNC Symbol;Acc:VGNC:98042]							1.6123	0.018224
	Hsp72	ENSSSCG00000029160							3.2616	9.8029e-06
	OAS1	2'-5'-oligoadenylate synthetase 1 [Source:HGNC Symbol;Acc:HGNC:8086]							4.5574	1.6409e-07
	IRF7	interferon regulatory factor 7 [Source:VGNC Symbol;Acc:VGNC:89210]							2.392	0.00073825
	OAS2	2'-5'-oligoadenylate synthetase 2 [Source:VGNC Symbol;Acc:VGNC:91007]							1.8508	0.0051002
	HSPA6	heat shock protein family A (Hsp70) member 6 [Source:NCBI gene (formerly Entrezgene);Acc:396906]							1.966	0.0086543
	CD209	CD209 molecule [Source:NCBI gene (formerly Entrezgene);Acc:100170134]							3.4114	0.048463
	HSPA8	heat shock protein family A (Hsp70) member 8 [Source:VGNC Symbol;Acc:VGNC:108591]							1.5125	0.025021
	CCND1	cyclin D1 [Source:VGNC Symbol;Acc:VGNC:86352]							3.5592	0.0025244
	TLR4	toll like receptor 4 [Source:VGNC Symbol;Acc:VGNC:94025]							2.5772	0.00071235
	CASP3	caspase 3 [Source:VGNC Symbol;Acc:VGNC:103911]							1.7207	0.020077
	CYCS	cytochrome c, somatic [Source:NCBI gene (formerly Entrezgene);Acc:100170131]							1.383	0.044492
Parkinson disease	CX1	ENSSSCG00000044697	-2.8868	0.028873
	GNAS	GNAS complex locus [Source:NCBI gene (formerly Entrezgene);Acc:100049657]	2.2596	5.2974e-05
	ND5	mitochondrially encoded NADH:ubiquinone oxidoreductase core subunit 5 [Source:VGNC Symbol;Acc:VGNC:99796]	1.3389	0.031159
	ND4L	NADH dehydrogenase subunit 4L [Source:NCBI gene (formerly Entrezgene);Acc:808509]	2.6329	0.00012573
	ND3	mitochondrially encoded NADH:ubiquinone oxidoreductase core subunit 3 [Source:VGNC Symbol;Acc:VGNC:99794]	1.6511	0.0025449
Osteoclast differentiation	FHL2	four and a half LIM domains 2 [Source:VGNC Symbol;Acc:VGNC:88128]	-1.0119	0.032285	-1.1779	0.017081			-1.845	0.047519
	Ig-like R	ENSSSCG00000036017	-1.5894	0.033119	-1.6362	0.027469
		ENSSSCG00000041738							1.7762	0.023882
		ENSSSCG00000029231							2.4943	0.038092
		ENSSSCG00000028802							1.9332	0.012009
		ENSSSCG00000045883							3.1623	0.0054415
		Novel00953							3.5286	0.00024716
		ENSSSCG00000037426							1.7236	0.022327
		ENSSSCG00000039956							2.3826	0.0021877
	JUNB	JunB proto-onco, AP-1 transcription factor subunit [Source:VGNC Symbol;Acc:VGNC:89295]	1.6422	0.0054903	1.7632	0.0024724
	SOCS3	suppressor of cytokine signaling 3 [Source:VGNC Symbol;Acc:VGNC:99052]	1.3924	0.0090691	1.3508	0.011887			1.7662	0.013071
	IL1A	interleukin 1 alpha [Source:VGNC Symbol;Acc:VGNC:89091]			3.1611	0.0061064
	NFKBIA	NFKB inhibitor alpha [Source:VGNC Symbol;Acc:VGNC:90721]			1.1475	0.035705
	CREB1	cAMP responsive element binding protein 1 [Source:VGNC Symbol;Acc:VGNC:96004]			1.0848	0.044051
	MAPK3	mitogen-activated protein kinase 3 [Source:VGNC Symbol;Acc:VGNC:90003]			1.3072	0.043342
	SOCS1	suppressor of cytokine signaling 1 [Source:VGNC Symbol;Acc:VGNC:93330]			1.11	0.049019
	leukocyte immunoglobulin-like receptor subfamily A member 6	ENSSSCG00000003272			-1.0922	0.046142
	RANKL	ENSSSCG00000009429			1.7237	0.011021
	IRF9	interferon regulatory factor 9 [Source:VGNC Symbol;Acc:VGNC:89212]			1.337	0.036583
	CHUK	component of inhibitor of nuclear factor kappa B kinase complex [Source:VGNC Symbol;Acc:VGNC:86688]			1.2918	0.031838
	CSF1	colony stimulating factor 1 [Source:VGNC Symbol;Acc:VGNC:87030]							2.0286	0.0080254
	PPARG	peroxisome proliferator activated receptor gamma [Source:VGNC Symbol;Acc:VGNC:91684]							5.7888	0.0027746
	OSCAR	osteoclast associated Ig-like receptor [Source:VGNC Symbol;Acc:VGNC:91076]							3.1075	0.00021998
	GAB2	GRB2 associated binding protein 2 [Source:VGNC Symbol;Acc:VGNC:108586]							2.2037	0.00219
	FCGR1A	Fc fragment of IgG, high affinity Ia, receptor (CD64) [Source:NCBI gene (formerly Entrezgene);Acc:613130]							2.442	0.00081324
Oxidative phosphorylation	ND5	ENSSSCG00000044697	-2.8868	0.028873
		ENSSSCG00000018091	1.3389	0.031159
	ND4L	NADH dehydrogenase subunit 4L [Source:NCBI gene (formerly Entrezgene);Acc:808509]	2.6329	0.00012573
	ND3	mitochondrially encoded NADH:ubiquinone oxidoreductase core subunit 3 [Source:VGNC Symbol;Acc:VGNC:99794]	1.6511	0.0025449
Necroptosis	RIPK3	receptor interacting serine/threonine kinase 3 [Source:VGNC Symbol;Acc:VGNC:92320]	1.4756	0.016362
	H2A	ENSSSCG00000032609	-7.6016	0.049607			-8.3321	0.035261
		ENSSSCG00000041146	-7.3301	0.049943			-7.4389	0.046171
	HSP90AB1	heat shock protein 90 alpha family class B member 1 [Source:NCBI gene (formerly Entrezgene);Acc:396742]	1.1237	0.046075			1.4607	0.0181
	STAT2	signal transducer and activator of transcription 2 [Source:VGNC Symbol;Acc:VGNC:93539]					1.4483	0.019894
	PARP3	poly(ADP-ribose) polymerase family member 3 [Source:VGNC Symbol;Acc:VGNC:108681]					1.187	0.039496
	PPID	peptidylprolyl isomerase D [Source:VGNC Symbol;Acc:VGNC:98212]					1.7414	0.0099914
	EIF2AK2	eukaryotic translation initiation factor 2 alpha kinase 2 [Source:VGNC Symbol;Acc:VGNC:87607]					2.0404	0.00069083
	CHMP7	charged multivesicular body protein 7 [Source:VGNC Symbol;Acc:VGNC:86654]					1.8164	0.0030721
	HSP90AA1	heat shock protein 90 alpha family class A member 1 [Source:NCBI gene (formerly Entrezgene);Acc:397028]					2.0012	0.014848
	ZBP1	Z-DNA binding protein 1 [Source:VGNC Symbol;Acc:VGNC:95770]					2.9125	4.0392e-06
	CHMP5	charged multivesicular body protein 5 [Source:VGNC Symbol;Acc:VGNC:103920]					1.7163	0.019782
	GP91-PHOX	NADPH oxidase heavy chain subunit [Source:NCBI gene (formerly Entrezgene);Acc:397108]					1.3206	0.045971
Alcoholism	H4	ENSSSCG00000031928	-8.651	0.035412
	H2A	ENSSSCG00000032609	-7.6016	0.049607
		ENSSSCG00000041146	-7.3301	0.049943
	GNB4	G protein subunit beta 4 [Source:VGNC Symbol;Acc:VGNC:88533]	1.1946	0.038128
Bladder cancer	MAPK3	mitogen-activated protein kinase 3 [Source:VGNC Symbol;Acc:VGNC:90003]			1.3072	0.043342
	HBEGF	heparin binding EGF like growth factor [Source:VGNC Symbol;Acc:VGNC:88792]			2.5473	4.6246e-05
	THBS1	thrombospondin 1 [Source:VGNC Symbol;Acc:VGNC:93946]			2.5577	1.4608e-06
	MMP9	matrix metallopeptidase 9 [Source:VGNC Symbol;Acc:VGNC:96422]			-1.2653	0.033701
	VEGFA	vascular endothelial growth factor A [Source:VGNC Symbol;Acc:VGNC:94815]			1.4896	0.010458
	CDKN1A	cyclin dependent kinase inhibitor 1A [Source:VGNC Symbol;Acc:VGNC:86514]			1.607	0.0033596
Malaria	TCRα	ENSSSCG00000043140			1.3593	0.0455
		Novel01071			1.973	0.0067575
	HGF	hepatocyte growth factor [Source:VGNC Symbol;Acc:VGNC:88869]			1.9333	0.040065
	TCRβ	ENSSSCG00000043992			1.6456	0.015233
		ENSSSCG00000041136			2.069	0.019321
	THBS1	thrombospondin 1 [Source:VGNC Symbol;Acc:VGNC:93946]			2.5577	1.4608e-06
NF-kappa B signaling pathway	CCL21	C-C motif chemokine ligand 21 [Source:VGNC Symbol;Acc:VGNC:95485]			-2.0669	0.011263
	TNFAIP3	TNF alpha induced protein 3 [Source:VGNC Symbol;Acc:VGNC:94252]			1.852	0.00043938
	TCRα	ENSSSCG00000043140			1.3593	0.0455
		Novel01071			1.973	0.0067575
	CHUK	component of inhibitor of nuclear factor kappa B kinase complex [Source:VGNC Symbol;Acc:VGNC:86688]			1.2918	0.031838
	PTGS2	prostaglandin-endoperoxide synthase 2 [Source:VGNC Symbol;Acc:VGNC:91959]			1.6319	0.04203
	TCRβ	ENSSSCG00000043992			1.6456	0.015233
		ENSSSCG00000041136			2.069	0.019321
	NFKBIA	NFKB inhibitor alpha [Source:VGNC Symbol;Acc:VGNC:90721]			1.1475	0.035705
	RANKL	ENSSSCG00000009429			1.7237	0.011021
	PLAU	plasminogen activator, urokinase [Source:VGNC Symbol;Acc:VGNC:91511]			1.8033	0.013749
Prostate cancer	HSP90AB1	heat shock protein 90 alpha family class B member 1 [Source:NCBI gene (formerly Entrezgene);Acc:396742]			1.1447	0.03952
	CREB1	cAMP responsive element binding protein 1 [Source:VGNC Symbol;Acc:VGNC:96004]			1.0848	0.044051
	MAPK3	mitogen-activated protein kinase 3 [Source:VGNC Symbol;Acc:VGNC:90003]			1.3072	0.043342
	PTEN	phosphatase and tensin homolog [Source:NCBI gene (formerly Entrezgene);Acc:100156264]			1.163	0.03573
	NFKBIA	NFKB inhibitor alpha [Source:VGNC Symbol;Acc:VGNC:90721]			1.1475	0.035705
	MMP9	matrix metallopeptidase 9 [Source:VGNC Symbol;Acc:VGNC:96422]			-1.2653	0.033701
	ZEB1	zinc finger E-box binding homeobox 1 [Source:VGNC Symbol;Acc:VGNC:95536]			1.2494	0.024983
	CDKN1A	cyclin dependent kinase inhibitor 1A [Source:VGNC Symbol;Acc:VGNC:86514]			1.607	0.0033596
	PLAU	plasminogen activator, urokinase [Source:VGNC Symbol;Acc:VGNC:91511]			1.8033	0.013749
	CHUK	component of inhibitor of nuclear factor kappa B kinase complex [Source:VGNC Symbol;Acc:VGNC:86688]			1.2918	0.031838
TNF signaling pathway	TNFAIP3	TNF alpha induced protein 3 [Source:VGNC Symbol;Acc:VGNC:94252]			1.852	0.00043938
	JUNB	JunB proto-onco, AP-1 transcription factor subunit [Source:VGNC Symbol;Acc:VGNC:89295]			1.7632	0.0024724
	RIPK3	receptor interacting serine/threonine kinase 3 [Source:VGNC Symbol;Acc:VGNC:92320]			1.3592	0.026649
	CREB1	cAMP responsive element binding protein 1 [Source:VGNC Symbol;Acc:VGNC:96004]			1.0848	0.044051
	MAPK3	mitogen-activated protein kinase 3 [Source:VGNC Symbol;Acc:VGNC:90003]			1.3072	0.043342
	NOD2	nucleotide binding oligomerization domain containing 2 [Source:VGNC Symbol;Acc:VGNC:98520]			1.3614	0.028973
	PTGS2	prostaglandin-endoperoxide synthase 2 [Source:VGNC Symbol;Acc:VGNC:91959]			1.6319	0.04203			2.4062	0.038119
	NFKBIA	NFKB inhibitor alpha [Source:VGNC Symbol;Acc:VGNC:90721]			1.1475	0.035705
	MMP9	matrix metallopeptidase 9 [Source:VGNC Symbol;Acc:VGNC:96422]			-1.2653	0.033701			1.7979	0.019038
	CHUK	component of inhibitor of nuclear factor kappa B kinase complex [Source:VGNC Symbol;Acc:VGNC:86688]			1.2918	0.031838
	SOCS3	suppressor of cytokine signaling 3 [Source:VGNC Symbol;Acc:VGNC:99052]			1.3508	0.011887			1.7662	0.013071
	BCL3	BCL3 transcription coactivator [Source:VGNC Symbol;Acc:VGNC:96564]							1.402	0.049248
	CSF1	colony stimulating factor 1 [Source:VGNC Symbol;Acc:VGNC:87030]							2.0286	0.0080254
	CCL2	chemokine (C-C motif) ligand 2 [Source:NCBI gene (formerly Entrezgene);Acc:397422]							6.2682	5.6109e-12
	VCAM1	vascular cell adhesion molecule 1 [Source:VGNC Symbol;Acc:VGNC:94811]							4.6298	0.049117
	EDN1	endothelin 1 [Source:NCBI gene (formerly Entrezgene);Acc:396915]							4.9487	0.0075838
	CASP3	caspase 3 [Source:VGNC Symbol;Acc:VGNC:103911]							1.7207	0.020077
	CXCL10	C-X-C motif chemokine ligand 10 [Source:VGNC Symbol;Acc:VGNC:87101]							5.0008	1.1763e-10
Rheumatoid arthritis	IL1A	interleukin 1 alpha [Source:VGNC Symbol;Acc:VGNC:89091]			3.1611	0.0061064
	CD28	CD28 molecule [Source:VGNC Symbol;Acc:VGNC:95813]			1.3379	0.012723
	TCRα	Novel01071			1.973	0.0067575
		ENSSSCG00000043140			1.3593	0.0455
	CCL4	C-C motif chemokine ligand 4 [Source:NCBI gene (formerly Entrezgene);Acc:396668]			1.5536	0.008408	2.4405	0.0038011	2.0516	0.0099767
	TCRβ	ENSSSCG00000043992			1.6456	0.015233
		ENSSSCG00000041136			2.069	0.019321
	VEGFA	vascular endothelial growth factor A [Source:VGNC Symbol;Acc:VGNC:94815]			1.4896	0.010458
	RANKL	ENSSSCG00000009429			1.7237	0.011021
	CSF1	colony stimulating factor 1 [Source:VGNC Symbol;Acc:VGNC:87030]					2.2367	0.02389	2.0286	0.0080254
	CD86	CD86 molecule [Source:VGNC Symbol;Acc:VGNC:86435]					1.517	0.025106
	CCL2	chemokine (C-C motif) ligand 2 [Source:NCBI gene (formerly Entrezgene);Acc:397422]					5.6811	0.0068167	6.2682	5.6109e-12
	IgG	ENSSSCG00000040849					-2.5071	0.027311	1.9711	0.010731
	ATP6V1C2	ATPase H+ transporting V1 subunit C2 [Source:VGNC Symbol;Acc:VGNC:85673]					-3.0909	0.044214
	SLA-DMB	MHC class II, DM beta [Source:NCBI gene (formerly Entrezgene);Acc:100135050]					-1.4243	0.022958
	SLA-DMA	SLA-DM alpha chain [Source:NCBI gene (formerly Entrezgene);Acc:445528]					-1.1283	0.036701
	SLA-DOA	major histocompatibility complex, class II, DO alpha [Source:NCBI gene (formerly Entrezgene);Acc:100157996]					-1.2492	0.021105
	ATP6V0B	ATPase H+ transporting V0 subunit b [Source:VGNC Symbol;Acc:VGNC:85666]							1.2986	0.049777
	CTSL	cathepsin L [Source:HGNC Symbol;Acc:HGNC:2537]							8.3669	2.1454e-14
	TNFSF13	TNF superfamily member 13 [Source:VGNC Symbol;Acc:VGNC:98380]							1.739	0.014925
	CCL3L1	chemokine (C-C motif) ligand 3-like 1 [Source:NCBI gene (formerly Entrezgene);Acc:494459]							2.4712	0.0029592
	ATP6V1B2	ATPase H+ transporting V1 subunit B2 [Source:VGNC Symbol;Acc:VGNC:85671]							1.6348	0.017905
	TCIRG1	T cell immune regulator 1, ATPase H+ transporting V0 subunit a3 [Source:VGNC Symbol;Acc:VGNC:93828]							3.0435	0.00010022
	TLR4	toll like receptor 4 [Source:VGNC Symbol;Acc:VGNC:94025]							2.5772	0.00071235
	TNFSF13B	TNF superfamily member 13b [Source:VGNC Symbol;Acc:VGNC:94269]							1.8493	0.013903
PD-L1 expression and PD-1 checkpoint pathway in cancer	TCRα	ENSSSCG00000043140			1.3593	0.0455
		Novel01071			1.973	0.0067575
	MAPK3	mitogen-activated protein kinase 3 [Source:VGNC Symbol;Acc:VGNC:90003]			1.3072	0.043342
	PTEN	ENSSSCG00000010440			1.163	0.03573
	CD28	CD28 molecule [Source:VGNC Symbol;Acc:VGNC:95813]			1.3379	0.012723
	TCRβ	ENSSSCG00000043992			1.6456	0.015233
		ENSSSCG00000041136			2.069	0.019321
	NFKBIA	NFKB inhibitor alpha [Source:VGNC Symbol;Acc:VGNC:90721]			1.1475	0.035705
	CHUK	component of inhibitor of nuclear factor kappa B kinase complex [Source:VGNC Symbol;Acc:VGNC:86688]			1.2918	0.031838
Parathyroid hormone synthesis, secretion and action	PDE4D	phosphodiesterase 4D [Source:VGNC Symbol;Acc:VGNC:91256]			1.6883	0.0013523
	RANKL	ENSSSCG00000009429			1.7237	0.011021
	GNAQ	G protein subunit alpha q [Source:VGNC Symbol;Acc:VGNC:103100]			1.0742	0.037698
	CREB1	cAMP responsive element binding protein 1 [Source:VGNC Symbol;Acc:VGNC:96004]			1.0848	0.044051
	MAPK3	mitogen-activated protein kinase 3 [Source:VGNC Symbol;Acc:VGNC:90003]			1.3072	0.043342
	HBEGF	heparin binding EGF like growth factor [Source:VGNC Symbol;Acc:VGNC:88792]			2.5473	4.6246e-05
	PDE4B	phosphodiesterase 4B [Source:VGNC Symbol;Acc:VGNC:91255]			1.2096	0.028214
	MEF2A	myocyte enhancer factor 2A [Source:VGNC Symbol;Acc:VGNC:98123]			1.1982	0.040466
	MafB	Novel00482			1.8489	0.0017968
	CDKN1A	cyclin dependent kinase inhibitor 1A [Source:VGNC Symbol;Acc:VGNC:86514]			1.607	0.0033596
Th17 cell differentiation	TCRα	Novel01071			1.973	0.0067575
		ENSSSCG00000043140			1.3593	0.0455
	HSP90AB1	heat shock protein 90 alpha family class B member 1 [Source:NCBI gene (formerly Entrezgene);Acc:396742]			1.1447	0.03952
	MAPK3	mitogen-activated protein kinase 3 [Source:VGNC Symbol;Acc:VGNC:90003]			1.3072	0.043342
	IL1RAP	interleukin 1 receptor accessory protein [Source:VGNC Symbol;Acc:VGNC:98046]			1.3895	0.026133
	TCRβ	ENSSSCG00000043992			1.6456	0.015233
		ENSSSCG00000041136			2.069	0.019321
	NFKBIA	NFKB inhibitor alpha [Source:VGNC Symbol;Acc:VGNC:90721]			1.1475	0.035705
	AHR	aryl hydrocarbon receptor [Source:NCBI gene (formerly Entrezgene);Acc:396654]			1.1511	0.046264
	CHUK	component of inhibitor of nuclear factor kappa B kinase complex [Source:VGNC Symbol;Acc:VGNC:86688]			1.2918	0.031838
Leishmaniasis	IL10	interleukin 10 [Source:VGNC Symbol;Acc:VGNC:108593]					2.0309	0.007987
	MARCKSL1	MARCKS like 1 [Source:VGNC Symbol;Acc:VGNC:98498]					1.6381	0.0091164
	IgG	ENSSSCG00000040849					-2.5071	0.027311
	MAPK11	mitogen-activated protein kinase 11 [Source:VGNC Symbol;Acc:VGNC:89997]					-2.8491	0.0035978
	SLA-DMB	MHC class II, DM beta [Source:NCBI gene (formerly Entrezgene);Acc:100135050]					-1.4243	0.022958
	SLA-DMA	SLA-DM alpha chain [Source:NCBI gene (formerly Entrezgene);Acc:445528]					-1.1283	0.036701
	SLA-DOA	major histocompatibility complex, class II, DO alpha [Source:NCBI gene (formerly Entrezgene);Acc:100157996]					-1.2492	0.021105
	FCGR1A	Fc fragment of IgG, high affinity Ia, receptor (CD64) [Source:NCBI gene (formerly Entrezgene);Acc:613130]					1.8439	0.025019
	STAT1	signal transducer and activator of transcription 1 [Source:VGNC Symbol;Acc:VGNC:95523]					1.4377	0.016697
	GP91-PHOX	NADPH oxidase heavy chain subunit [Source:NCBI gene (formerly Entrezgene);Acc:397108]					1.3206	0.045971
Influenza A	OAS2	2'-5'-oligoadenylate synthetase 2 [Source:VGNC Symbol;Acc:VGNC:91007]					2.695	0.00297	1.8508	0.0051002
	ADAR	adenosine deaminase RNA specific [Source:VGNC Symbol;Acc:VGNC:85097]					1.1643	0.031556
	MX1	MX dynamin like GTPase 1 [Source:VGNC Symbol;Acc:VGNC:98143]					4.531	1.2887e-06	3.7665	3.2303e-07
	STAT2	signal transducer and activator of transcription 2 [Source:VGNC Symbol;Acc:VGNC:93539]					1.4483	0.019894
	OAS1	2'-5'-oligoadenylate synthetase 1 [Source:HGNC Symbol;Acc:HGNC:8086]					3.6516	0.015502	4.5574	1.6409e-07
	CCL2	chemokine (C-C motif) ligand 2 [Source:NCBI gene (formerly Entrezgene);Acc:397422]					5.6811	0.0068167	6.2682	5.6109e-12
	IFIH1	interferon induced with helicase C domain 1 [Source:VGNC Symbol;Acc:VGNC:98042]					2.5048	5.2126e-05	1.6123	0.018224
	IRF7	interferon regulatory factor 7 [Source:VGNC Symbol;Acc:VGNC:89210]					2.3426	0.00022078	2.392	0.00073825
	MX2	myxovirus (influenza virus) resistance 2 (mouse) [Source:NCBI gene (formerly Entrezgene);Acc:396893]					3.6256	0.00014596	2.599	0.00018392
	STAT1	signal transducer and activator of transcription 1 [Source:VGNC Symbol;Acc:VGNC:95523]					1.4377	0.016697
	RSAD2	radical S-adenosyl methionine domain containing 2 [Source:VGNC Symbol;Acc:VGNC:92472]					4.3473	1.0789e-06	3.2302	1.1283e-05
	SLA-DMB	MHC class II, DM beta [Source:NCBI gene (formerly Entrezgene);Acc:100135050]					-1.4243	0.022958
	EIF2AK2	eukaryotic translation initiation factor 2 alpha kinase 2 [Source:VGNC Symbol;Acc:VGNC:87607]					2.0404	0.00069083
	SLA-DMA	SLA-DM alpha chain [Source:NCBI gene (formerly Entrezgene);Acc:445528]					-1.1283	0.036701
	SLA-DOA	major histocompatibility complex, class II, DO alpha [Source:NCBI gene (formerly Entrezgene);Acc:100157996]					-1.2492	0.021105
	TRIM25	tripartite motif containing 25 [Source:VGNC Symbol;Acc:VGNC:94401]					1.2159	0.026246
	CASP3	caspase 3 [Source:VGNC Symbol;Acc:VGNC:103911]					1.4857	0.020079	1.7207	0.020077
	PML	PML nuclear body scaffold [Source:VGNC Symbol;Acc:VGNC:99296]					1.6081	0.0056814
	CXCL10	C-X-C motif chemokine ligand 10 [Source:VGNC Symbol;Acc:VGNC:87101]					5.5949	0.00022739	5.0008	1.1763e-10
	SOCS3	suppressor of cytokine signaling 3 [Source:VGNC Symbol;Acc:VGNC:99052]					1.3922	0.021038	1.7662	0.013071
	CASP1	caspase 1, apoptosis-related cysteine peptidase [Source:NCBI gene (formerly Entrezgene);Acc:397319]							1.6693	0.021592
	Trypsin	ENSSSCG00000036013							-2.8679	0.0040355
	CYCS	cytochrome c, somatic [Source:NCBI gene (formerly Entrezgene);Acc:100170131]							1.383	0.044492
RIG-I-like receptor signaling pathway	MAPK11	mitogen-activated protein kinase 11 [Source:VGNC Symbol;Acc:VGNC:89997]					-2.8491	0.0035978
	TBKBP1	TBK1 binding protein 1 [Source:VGNC Symbol;Acc:VGNC:93788]					-1.4583	0.03622
	ISG15	ISG15 ubiquitin like modifier [Source:VGNC Symbol;Acc:VGNC:89223]					3.8859	5.5441e-06
	IRF7	interferon regulatory factor 7 [Source:VGNC Symbol;Acc:VGNC:89210]					2.3426	0.00022078
	DHX58	DExH-box helicase 58 [Source:VGNC Symbol;Acc:VGNC:87297]					2.7887	1.1522e-05
	IFIH1	interferon induced with helicase C domain 1 [Source:VGNC Symbol;Acc:VGNC:98042]					2.5048	5.2126e-05
	TRIM25	tripartite motif containing 25 [Source:VGNC Symbol;Acc:VGNC:94401]					1.2159	0.026246
	CXCL10	C-X-C motif chemokine ligand 10 [Source:VGNC Symbol;Acc:VGNC:87101]					5.5949	0.00022739
Viral protein interaction with cytokine and cytokine receptor	CCL21	C-C motif chemokine ligand 21 [Source:VGNC Symbol;Acc:VGNC:95485]					-4.5843	6.4619e-05
	CSF1	colony stimulating factor 1 [Source:VGNC Symbol;Acc:VGNC:87030]					2.2367	0.02389	2.0286	0.0080254
	IL10	interleukin 10 [Source:VGNC Symbol;Acc:VGNC:108593]					2.0309	0.007987	1.9041	0.01921
	CCR5	C-C motif chemokine receptor 5 [Source:VGNC Symbol;Acc:VGNC:108636]					1.4143	0.031426
	CCL2	chemokine (C-C motif) ligand 2 [Source:NCBI gene (formerly Entrezgene);Acc:397422]					5.6811	0.0068167	6.2682	5.6109e-12
	CCL4	C-C motif chemokine ligand 4 [Source:NCBI gene (formerly Entrezgene);Acc:396668]					2.4405	0.0038011	2.0516	0.0099767
	CXCL11	C-X-C motif chemokine ligand 11 [Source:VGNC Symbol;Acc:VGNC:87102]					4.553	0.00027196	4.3343	0.023813
	CXCL9	C-X-C motif chemokine ligand 9 [Source:VGNC Symbol;Acc:VGNC:87107]					4.6744	9.926e-05
	CXCL10	C-X-C motif chemokine ligand 10 [Source:VGNC Symbol;Acc:VGNC:87101]					5.5949	0.00022739	5.0008	1.1763e-10
	XCL1	chemokine (C motif) ligand 1 [Source:NCBI gene (formerly Entrezgene);Acc:100153155]					2.0656	0.049624	2.2174	0.03001
	CXCR2	ENSSSCG00000016184							3.7534	3.4869e-06
	CCL	ENSSSCG00000033457							1.7021	0.011955
	CCR10	C-C motif chemokine receptor 10 [Source:VGNC Symbol;Acc:VGNC:86369]							1.9387	0.020075
	IL18RAP	interleukin 18 receptor accessory protein [Source:VGNC Symbol;Acc:VGNC:89090]							2.473	0.026728
	CXCR1	ENSSSCG00000016183							4.2295	1.952e-05
	CCR1	C-C motif chemokine receptor 1 [Source:NCBI gene (formerly Entrezgene);Acc:414374]							3.3386	1.231e-05
	CCL3L1	chemokine (C-C motif) ligand 3-like 1 [Source:NCBI gene (formerly Entrezgene);Acc:494459]							2.4712	0.0029592
	XCR1	X-C motif chemokine receptor 1 [Source:VGNC Symbol;Acc:VGNC:94994]							2.8779	0.0061118
	LTBR	lymphotoxin beta receptor [Source:VGNC Symbol;Acc:VGNC:89889]							1.4377	0.042861
Hematopoietic cell lineage	CSF1	colony stimulating factor 1 [Source:VGNC Symbol;Acc:VGNC:87030]					2.2367	0.02389
	FCGR1A	Fc fragment of IgG, high affinity Ia, receptor (CD64) [Source:NCBI gene (formerly Entrezgene);Acc:613130]					1.8439	0.025019
	IgM	ENSSSCG00000040849					-2.5071	0.027311
	SLA-DMB	MHC class II, DM beta [Source:NCBI gene (formerly Entrezgene);Acc:100135050]					-1.4243	0.022958
	SLA-DMA	SLA-DM alpha chain [Source:NCBI gene (formerly Entrezgene);Acc:445528]					-1.1283	0.036701
	SLA-DOA	major histocompatibility complex, class II, DO alpha [Source:NCBI gene (formerly Entrezgene);Acc:100157996]					-1.2492	0.021105
	CD235a	ENSSSCG00000009046					3.0304	0.036562
	KIT	KIT proto-onco, receptor tyrosine kinase [Source:VGNC Symbol;Acc:VGNC:98060]					-1.8905	0.0095924
	CD1	ENSSSCG00000025644					-1.0485	0.029539
NOD-like receptor signaling pathway	STAT2	signal transducer and activator of transcription 2 [Source:VGNC Symbol;Acc:VGNC:93539]					1.4483	0.019894
	NAMPT	nicotinamide phosphoribosyltransferase [Source:VGNC Symbol;Acc:VGNC:90573]					1.4264	0.026256
	OAS1	2'-5'-oligoadenylate synthetase 1 [Source:HGNC Symbol;Acc:HGNC:8086]					3.6516	0.015502
	HSP90AB1	heat shock protein 90 alpha family class B member 1 [Source:NCBI gene (formerly Entrezgene);Acc:396742]					1.4607	0.0181
	CCL2	chemokine (C-C motif) ligand 2 [Source:NCBI gene (formerly Entrezgene);Acc:397422]					5.6811	0.0068167
	MNDA	myeloid cell nuclear differentiation antigen [Source:HGNC Symbol;Acc:HGNC:7183]					1.663	0.014888
	NOD2	nucleotide binding oligomerization domain containing 2 [Source:VGNC Symbol;Acc:VGNC:98520]					2.0042	0.043252
	IRF7	interferon regulatory factor 7 [Source:VGNC Symbol;Acc:VGNC:89210]					2.3426	0.00022078
	MAPK11	mitogen-activated protein kinase 11 [Source:VGNC Symbol;Acc:VGNC:89997]					-2.8491	0.0035978
	OAS2	2'-5'-oligoadenylate synthetase 2 [Source:VGNC Symbol;Acc:VGNC:91007]					2.695	0.00297
	CASP4/11	ENSSSCG00000014997					2.3677	0.03698
	HSP90AA1	heat shock protein 90 alpha family class A member 1 [Source:NCBI gene (formerly Entrezgene);Acc:397028]					2.0012	0.014848
	TRPM2	transient receptor potential cation channel subfamily M member 2 [Source:VGNC Symbol;Acc:VGNC:94467]					3.9651	0.033597
	GP91-PHOX	NADPH oxidase heavy chain subunit [Source:NCBI gene (formerly Entrezgene);Acc:397108]					1.3206	0.045971
Toll-like receptor signaling pathway	CD86	CD86 molecule [Source:VGNC Symbol;Acc:VGNC:86435]					1.517	0.025106
	CCL4	C-C motif chemokine ligand 4 [Source:NCBI gene (formerly Entrezgene);Acc:396668]					2.4405	0.0038011
	SPP1	secreted phosphoprotein 1 [Source:VGNC Symbol;Acc:VGNC:93419]					6.8212	0.0019417
	IRF7	interferon regulatory factor 7 [Source:VGNC Symbol;Acc:VGNC:89210]					2.3426	0.00022078
	MAPK11	mitogen-activated protein kinase 11 [Source:VGNC Symbol;Acc:VGNC:89997]					-2.8491	0.0035978
	CXCL11	C-X-C motif chemokine ligand 11 [Source:VGNC Symbol;Acc:VGNC:87102]					4.553	0.00027196
	CXCL9	C-X-C motif chemokine ligand 9 [Source:VGNC Symbol;Acc:VGNC:87107]					4.6744	9.926e-05
	CXCL10	C-X-C motif chemokine ligand 10 [Source:VGNC Symbol;Acc:VGNC:87101]					5.5949	0.00022739
Hepatitis C	OAS2	2'-5'-oligoadenylate synthetase 2 [Source:VGNC Symbol;Acc:VGNC:91007]					2.695	0.00297
	STAT2	signal transducer and activator of transcription 2 [Source:VGNC Symbol;Acc:VGNC:93539]					1.4483	0.019894
	OAS1	2'-5'-oligoadenylate synthetase 1 [Source:HGNC Symbol;Acc:HGNC:8086]					3.6516	0.015502
	IRF7	interferon regulatory factor 7 [Source:VGNC Symbol;Acc:VGNC:89210]					2.3426	0.00022078
	MX2	myxovirus (influenza virus) resistance 2 (mouse) [Source:NCBI gene (formerly Entrezgene);Acc:396893]					3.6256	0.00014596
	MX1	MX dynamin like GTPase 1 [Source:VGNC Symbol;Acc:VGNC:98143]					4.531	1.2887e-06
	RSAD2	radical S-adenosyl methionine domain containing 2 [Source:VGNC Symbol;Acc:VGNC:92472]					4.3473	1.0789e-06
	EIF2AK2	eukaryotic translation initiation factor 2 alpha kinase 2 [Source:VGNC Symbol;Acc:VGNC:87607]					2.0404	0.00069083
	CDKN1A	cyclin dependent kinase inhibitor 1A [Source:VGNC Symbol;Acc:VGNC:86514]					1.3562	0.028661
	CASP3	caspase 3 [Source:VGNC Symbol;Acc:VGNC:103911]					1.4857	0.020079
	CXCL10	C-X-C motif chemokine ligand 10 [Source:VGNC Symbol;Acc:VGNC:87101]					5.5949	0.00022739
	SOCS3	suppressor of cytokine signaling 3 [Source:VGNC Symbol;Acc:VGNC:99052]					1.3922	0.021038
Epstein-Barr virus infection	ISG15	ISG15 ubiquitin like modifier [Source:VGNC Symbol;Acc:VGNC:89223]					3.8859	5.5441e-06
	STAT2	signal transducer and activator of transcription 2 [Source:VGNC Symbol;Acc:VGNC:93539]					1.4483	0.019894
	OAS1	2'-5'-oligoadenylate synthetase 1 [Source:HGNC Symbol;Acc:HGNC:8086]					3.6516	0.015502
	BCR	ENSSSCG00000040849					-2.5071	0.027311
	IRF7	interferon regulatory factor 7 [Source:VGNC Symbol;Acc:VGNC:89210]					2.3426	0.00022078
	MAPK11	mitogen-activated protein kinase 11 [Source:VGNC Symbol;Acc:VGNC:89997]					-2.8491	0.0035978
	OAS2	2'-5'-oligoadenylate synthetase 2 [Source:VGNC Symbol;Acc:VGNC:91007]					2.695	0.00297
	SLA-DMB	MHC class II, DM beta [Source:NCBI gene (formerly Entrezgene);Acc:100135050]					-1.4243	0.022958
	EIF2AK2	eukaryotic translation initiation factor 2 alpha kinase 2 [Source:VGNC Symbol;Acc:VGNC:87607]					2.0404	0.00069083
	SLA-DMA	SLA-DM alpha chain [Source:NCBI gene (formerly Entrezgene);Acc:445528]					-1.1283	0.036701
	SLA-DOA	major histocompatibility complex, class II, DO alpha [Source:NCBI gene (formerly Entrezgene);Acc:100157996]					-1.2492	0.021105
	HES1	hes family bHLH transcription factor 1 [Source:VGNC Symbol;Acc:VGNC:88854]					-2.0647	0.01704
	CDKN1A	cyclin dependent kinase inhibitor 1A [Source:VGNC Symbol;Acc:VGNC:86514]					1.3562	0.028661
	CASP3	caspase 3 [Source:VGNC Symbol;Acc:VGNC:103911]					1.4857	0.020079
	CXCL10	C-X-C motif chemokine ligand 10 [Source:VGNC Symbol;Acc:VGNC:87101]					5.5949	0.00022739
Tuberculosis	IgG	ENSSSCG00000040849					-2.5071	0.027311	1.9711	0.010731
	FCGR1A	Fc fragment of IgG, high affinity Ia, receptor (CD64) [Source:NCBI gene (formerly Entrezgene);Acc:613130]					1.8439	0.025019	2.442	0.00081324
	IL10	interleukin 10 [Source:VGNC Symbol;Acc:VGNC:108593]					2.0309	0.007987	1.9041	0.01921
	LAMP2	lysosomal associated membrane protein 2 [Source:VGNC Symbol;Acc:VGNC:89628]					1.4021	0.027974
	MAPK11	mitogen-activated protein kinase 11 [Source:VGNC Symbol;Acc:VGNC:89997]					-2.8491	0.0035978
	CYP27B1	ENSSSCG00000025027					1.5113	0.016779
	SLA-DMB	MHC class II, DM beta [Source:NCBI gene (formerly Entrezgene);Acc:100135050]					-1.4243	0.022958
	SLA-DMA	SLA-DM alpha chain [Source:NCBI gene (formerly Entrezgene);Acc:445528]					-1.1283	0.036701
	SLA-DOA	major histocompatibility complex, class II, DO alpha [Source:NCBI gene (formerly Entrezgene);Acc:100157996]					-1.2492	0.021105
	NOD2	nucleotide binding oligomerization domain containing 2 [Source:VGNC Symbol;Acc:VGNC:98520]					2.0042	0.043252
	HSPD1	heat shock protein family D (Hsp60) member 1 [Source:NCBI gene (formerly Entrezgene);Acc:492279]					1.6064	0.011977	2.1658	0.0025746
	CASP3	caspase 3 [Source:VGNC Symbol;Acc:VGNC:103911]					1.4857	0.020079	1.7207	0.020077
	MRC2	mannose receptor C type 2 [Source:VGNC Symbol;Acc:VGNC:90341]							2.5599	0.0027452
	FCER1G	Fc epsilon receptor Ig [Source:VGNC Symbol;Acc:VGNC:88061]							1.6357	0.020215
	CD14	CD14 molecule [Source:VGNC Symbol;Acc:VGNC:86389]							1.9134	0.0046893
	CYCS	cytochrome c, somatic [Source:NCBI gene (formerly Entrezgene);Acc:100170131]							1.383	0.044492
	CD209	CD209 molecule [Source:NCBI gene (formerly Entrezgene);Acc:100170134]							3.4114	0.048463
	TCIRG1	T cell immune regulator 1, ATPase H+ transporting V0 subunit a3 [Source:VGNC Symbol;Acc:VGNC:93828]							3.0435	0.00010022
	TLR4	toll like receptor 4 [Source:VGNC Symbol;Acc:VGNC:94025]							2.5772	0.00071235
	LAMP1	lysosomal associated membrane protein 1 [Source:VGNC Symbol;Acc:VGNC:89627]							1.3718	0.0443
	ATP6V0B	ATPase H+ transporting V0 subunit b [Source:VGNC Symbol;Acc:VGNC:85666]							1.2986	0.049777
Legionellosis	HSPD1	heat shock protein family D (Hsp60) member 1 [Source:NCBI gene (formerly Entrezgene);Acc:492279]							2.1658	0.0025746
	Hsp70	ENSSSCG00000029160							3.2616	9.8029e-06
	CASP1	caspase 1, apoptosis-related cysteine peptidase [Source:NCBI gene (formerly Entrezgene);Acc:397319]							1.6693	0.021592
	CD14	CD14 molecule [Source:VGNC Symbol;Acc:VGNC:86389]							1.9134	0.0046893
	CYCS	cytochrome c, somatic [Source:NCBI gene (formerly Entrezgene);Acc:100170131]							1.383	0.044492
	HSPA6	heat shock protein family A (Hsp70) member 6 [Source:NCBI gene (formerly Entrezgene);Acc:396906]							1.966	0.0086543
	HSPA8	heat shock protein family A (Hsp70) member 8 [Source:VGNC Symbol;Acc:VGNC:108591]							1.5125	0.025021
	RAB1A	RAB1A, member RAS onco family [Source:VGNC Symbol;Acc:VGNC:104042]							1.3617	0.047726
	TLR4	toll like receptor 4 [Source:VGNC Symbol;Acc:VGNC:94025]							2.5772	0.00071235
	CASP3	caspase 3 [Source:VGNC Symbol;Acc:VGNC:103911]							1.7207	0.020077
Pertussis	C1QC	complement C1q C chain [Source:VGNC Symbol;Acc:VGNC:85978]							4.6796	0.00042109
	SERPING1	serpin family G member 1 [Source:VGNC Symbol;Acc:VGNC:92745]							1.8168	0.013021
	CD14	CD14 molecule [Source:VGNC Symbol;Acc:VGNC:86389]							1.9134	0.0046893
	IL10	interleukin 10 [Source:VGNC Symbol;Acc:VGNC:108593]							1.9041	0.01921
	C4BP	ENSSSCG00000015662							6.4275	9.6363e-12
	C1QB	complement C1q B chain [Source:VGNC Symbol;Acc:VGNC:85977]							5.7278	3.2985e-05
	CASP1	caspase 1, apoptosis-related cysteine peptidase [Source:NCBI gene (formerly Entrezgene);Acc:397319]							1.6693	0.021592
	C1QA	complement C1q A chain [Source:VGNC Symbol;Acc:VGNC:96926]							6.3662	2.9045e-05
	TLR4	toll like receptor 4 [Source:VGNC Symbol;Acc:VGNC:94025]							2.5772	0.00071235
	CASP3	caspase 3 [Source:VGNC Symbol;Acc:VGNC:103911]							1.7207	0.020077
p53 signaling pathway	GTSE1	G2 and S-phase expressed 1 [Source:VGNC Symbol;Acc:VGNC:88745]							1.5641	0.042164
	GADD45B	growth arrest and DNA damage inducible beta [Source:VGNC Symbol;Acc:VGNC:88317]							1.7164	0.016402
	CASP3	caspase 3 [Source:VGNC Symbol;Acc:VGNC:103911]							1.7207	0.020077
	GADD45A	growth arrest and DNA damage inducible alpha [Source:VGNC Symbol;Acc:VGNC:88316]							2.3022	0.0027582
	CYCS	cytochrome c, somatic [Source:NCBI gene (formerly Entrezgene);Acc:100170131]							1.383	0.044492
	CD82	CD82 molecule [Source:VGNC Symbol;Acc:VGNC:86432]							2.038	0.0065584
	CCND1	cyclin D1 [Source:VGNC Symbol;Acc:VGNC:86352]							3.5592	0.0025244
	CCNB1	cyclin B1 [Source:VGNC Symbol;Acc:VGNC:86349]							1.4774	0.040651
IL-17 signaling pathway	LCN2	lipocalin 2 [Source:VGNC Symbol;Acc:VGNC:89662]							4.0868	2.0146e-08
	S100A8	S100 calcium binding protein A8 [Source:VGNC Symbol;Acc:VGNC:92546]							6.0369	3.802e-08
	CCL2	chemokine (C-C motif) ligand 2 [Source:NCBI gene (formerly Entrezgene);Acc:397422]							6.2682	5.6109e-12
	S100A9	ENSSSCG00000006588							5.413	3.9219e-13
	PTGS2	prostaglandin-endoperoxide synthase 2 [Source:VGNC Symbol;Acc:VGNC:91959]							2.4062	0.038119
	MMP9	matrix metallopeptidase 9 [Source:VGNC Symbol;Acc:VGNC:96422]							1.7979	0.019038
	HSP90AA1	heat shock protein 90 alpha family class A member 1 [Source:NCBI gene (formerly Entrezgene);Acc:397028]							2.3522	0.00064008
	CASP3	caspase 3 [Source:VGNC Symbol;Acc:VGNC:103911]							1.7207	0.020077
	CXCL10	C-X-C motif chemokine ligand 10 [Source:VGNC Symbol;Acc:VGNC:87101]							5.0008	1.1763e-10
	HSP90B1	heat shock protein 90 beta family member 1 [Source:VGNC Symbol;Acc:VGNC:103290]							1.8189	0.0078255
Phagosome	ATP6V1B2	ATPase H+ transporting V1 subunit B2 [Source:VGNC Symbol;Acc:VGNC:85671]							1.6348	0.017905
	FCGR1A	Fc fragment of IgG, high affinity Ia, receptor (CD64) [Source:NCBI gene (formerly Entrezgene);Acc:613130]							2.442	0.00081324
	MRC2	mannose receptor C type 2 [Source:VGNC Symbol;Acc:VGNC:90341]							2.5599	0.0027452
	CTSL	cathepsin L [Source:HGNC Symbol;Acc:HGNC:2537]							8.3669	2.1454e-14
	CD14	CD14 molecule [Source:VGNC Symbol;Acc:VGNC:86389]							1.9134	0.0046893
	IG	ENSSSCG00000036983							1.9711	0.010731
	RAB7B	RAB7B, member RAS onco family [Source:VGNC Symbol;Acc:VGNC:98274]							3.106	0.0020822
	MPO	myeloperoxidase [Source:VGNC Symbol;Acc:VGNC:90328]							6.6257	0.029053
	CD209	CD209 molecule [Source:NCBI gene (formerly Entrezgene);Acc:100170134]							3.4114	0.048463
	DYNC1I1	dynein cytoplasmic 1 intermediate chain 1 [Source:VGNC Symbol;Acc:VGNC:87496]							7.0247	5.4195e-08
	SCARB1	scavenger receptor class B member 1 [Source:VGNC Symbol;Acc:VGNC:92613]							1.845	0.010434
	TCIRG1	T cell immune regulator 1, ATPase H+ transporting V0 subunit a3 [Source:VGNC Symbol;Acc:VGNC:93828]							3.0435	0.00010022
	TLR4	toll like receptor 4 [Source:VGNC Symbol;Acc:VGNC:94025]							2.5772	0.00071235
	ITGB5	integrin subunit beta 5 [Source:VGNC Symbol;Acc:VGNC:89244]							-1.5583	0.039317
	LAMP1	lysosomal associated membrane protein 1 [Source:VGNC Symbol;Acc:VGNC:89627]							1.3718	0.0443
	ATP6V0B	ATPase H+ transporting V0 subunit b [Source:VGNC Symbol;Acc:VGNC:85666]							1.2986	0.049777
Lysosome	GM2A	GM2 ganglioside activator [Source:VGNC Symbol;Acc:VGNC:88506]							1.3647	0.034439
	ATP6V0B	ATPase H+ transporting V0 subunit b [Source:VGNC Symbol;Acc:VGNC:85666]							1.2986	0.049777
	CTSL	cathepsin L [Source:HGNC Symbol;Acc:HGNC:2537]							8.3669	2.1454e-14
	LGMN	legumain [Source:VGNC Symbol;Acc:VGNC:89702]							3.4215	1.6675e-06
	LAPTM4A	lysosomal protein transmembrane 4 alpha [Source:VGNC Symbol;Acc:VGNC:89636]							1.6251	0.025853
	ASAH1	N-acylsphingosine amidohydrolase 1 [Source:VGNC Symbol;Acc:VGNC:96424]							2.1173	0.0060778
	CTSB	cathepsin B [Source:VGNC Symbol;Acc:VGNC:87074]							1.6029	0.016302
	CD68	CD68 molecule [Source:NCBI gene (formerly Entrezgene);Acc:103158530]							2.5079	0.00036631
	CTSZ	cathepsin Z [Source:VGNC Symbol;Acc:VGNC:96084]							2.1195	0.014339
	SCARB2	scavenger receptor class B member 2 [Source:VGNC Symbol;Acc:VGNC:92614]							2.6246	0.00022889
	LAMP1	lysosomal associated membrane protein 1 [Source:VGNC Symbol;Acc:VGNC:89627]							1.3718	0.0443
	TCIRG1	T cell immune regulator 1, ATPase H+ transporting V0 subunit a3 [Source:VGNC Symbol;Acc:VGNC:93828]							3.0435	0.00010022
	SLC11A1	solute carrier family 11 member 1 [Source:VGNC Symbol;Acc:VGNC:104057]							2.9963	3.1664e-05
Amoebiasis	FN1	fibronectin 1 [Source:VGNC Symbol;Acc:VGNC:96305]							1.6451	0.032461
	IL10	interleukin 10 [Source:VGNC Symbol;Acc:VGNC:108593]							1.9041	0.01921
	SERPINB10	serpin family B member 10 [Source:NCBI gene (formerly Entrezgene);Acc:100154994]							1.8739	0.010727
	IL1R2	interleukin 1 receptor type 2 [Source:VGNC Symbol;Acc:VGNC:89093]							3.8499	1.4773e-07
	IgA	ENSSSCG00000036983							1.9711	0.010731
	CD14	CD14 molecule [Source:VGNC Symbol;Acc:VGNC:86389]							1.9134	0.0046893
	HSPB1	heat shock protein family B (small) member 1 [Source:NCBI gene (formerly Entrezgene);Acc:493184]							1.6513	0.04359
	TLR4	toll like receptor 4 [Source:VGNC Symbol;Acc:VGNC:94025]							2.5772	0.00071235
	CASP3	caspase 3 [Source:VGNC Symbol;Acc:VGNC:103911]							1.7207	0.020077
	RAB7B	RAB7B, member RAS onco family [Source:VGNC Symbol;Acc:VGNC:98274]							3.106	0.0020822
Cytokine-cytokine receptor interaction	CSF2RA	ENSSSCG00000030088							1.8352	0.0085694
	IL1RAP	interleukin 1 receptor accessory protein [Source:VGNC Symbol;Acc:VGNC:98046]							2.9539	0.00027756
	IL1R2	interleukin 1 receptor type 2 [Source:VGNC Symbol;Acc:VGNC:89093]							3.8499	1.4773e-07
	TNFRSF18	TNF receptor superfamily member 18 [Source:VGNC Symbol;Acc:VGNC:94262]							2.0987	0.0016249
	ACVR1B	activin A receptor type 1B [Source:VGNC Symbol;Acc:VGNC:85056]							2.1426	0.03031
	IL18RAP	interleukin 18 receptor accessory protein [Source:VGNC Symbol;Acc:VGNC:89090]							2.473	0.026728
	CXCL11	C-X-C motif chemokine ligand 11 [Source:VGNC Symbol;Acc:VGNC:87102]							4.3343	0.023813
	IL27	interleukin 27 [Source:VGNC Symbol;Acc:VGNC:89101]							2.852	0.0043674
	XCR1	X-C motif chemokine receptor 1 [Source:VGNC Symbol;Acc:VGNC:94994]							2.8779	0.0061118
	LTBR	lymphotoxin beta receptor [Source:VGNC Symbol;Acc:VGNC:89889]							1.4377	0.042861
	CXCR2	ENSSSCG00000016184							3.7534	3.4869e-06
	CSF1	colony stimulating factor 1 [Source:VGNC Symbol;Acc:VGNC:87030]							2.0286	0.0080254
	CCL4	C-C motif chemokine ligand 4 [Source:NCBI gene (formerly Entrezgene);Acc:396668]							2.0516	0.0099767
	IL10	interleukin 10 [Source:VGNC Symbol;Acc:VGNC:108593]							1.9041	0.01921
	CCR10	C-C motif chemokine receptor 10 [Source:VGNC Symbol;Acc:VGNC:86369]							1.9387	0.020075
	CSF3R	colony stimulating factor 3 receptor [Source:VGNC Symbol;Acc:VGNC:87035]							2.3672	0.0007773
	RELT	RELT TNF receptor [Source:VGNC Symbol;Acc:VGNC:92209]							1.447	0.049388
	CCL23	ENSSSCG00000033457							1.7021	0.011955
	CCL3L1	chemokine (C-C motif) ligand 3-like 1 [Source:NCBI gene (formerly Entrezgene);Acc:494459]							2.4712	0.0029592
	TNFSF13	TNF superfamily member 13 [Source:VGNC Symbol;Acc:VGNC:98380]							1.739	0.014925
	TNFSF13B	TNF superfamily member 13b [Source:VGNC Symbol;Acc:VGNC:94269]							1.8493	0.013903
	XCL1	chemokine (C motif) ligand 1 [Source:NCBI gene (formerly Entrezgene);Acc:100153155]							2.2174	0.03001
	IL13RA1	interleukin 13 receptor subunit alpha 1 [Source:VGNC Symbol;Acc:VGNC:89081]							1.6487	0.031386
	CCR1	C-C motif chemokine receptor 1 [Source:NCBI gene (formerly Entrezgene);Acc:414374]							3.3386	1.231e-05
	CCL2	chemokine (C-C motif) ligand 2 [Source:NCBI gene (formerly Entrezgene);Acc:397422]							6.2682	5.6109e-12
	CXCR1	ENSSSCG00000016183							4.2295	1.952e-05
	CXCL10	C-X-C motif chemokine ligand 10 [Source:VGNC Symbol;Acc:VGNC:87101]							5.0008	1.1763e-10
Transcriptional misregulation in cancer	PPARG	peroxisome proliferator activated receptor gamma [Source:VGNC Symbol;Acc:VGNC:91684]							5.7888	0.0027746
	FCGR1A	Fc fragment of IgG, high affinity Ia, receptor (CD64) [Source:NCBI gene (formerly Entrezgene);Acc:613130]							2.442	0.00081324
	BCL2A1	BCL2 related protein A1 [Source:VGNC Symbol;Acc:VGNC:85779]							1.8924	0.0089463
	CD14	CD14 molecule [Source:VGNC Symbol;Acc:VGNC:86389]							1.9134	0.0046893
	GADD45B	growth arrest and DNA damage inducible beta [Source:VGNC Symbol;Acc:VGNC:88317]							1.7164	0.016402
	IL1R2	interleukin 1 receptor type 2 [Source:VGNC Symbol;Acc:VGNC:89093]							3.8499	1.4773e-07
	GADD45A	growth arrest and DNA damage inducible alpha [Source:VGNC Symbol;Acc:VGNC:88316]							2.3022	0.0027582
	IgH	ENSSSCG00000036983							1.9711	0.010731
	CEBPE	CCAAT enhancer binding protein epsilon [Source:VGNC Symbol;Acc:VGNC:86533]							2.8423	0.018867
	MMP9	matrix metallopeptidase 9 [Source:VGNC Symbol;Acc:VGNC:96422]							1.7979	0.019038
	ZEB1	zinc finger E-box binding homeobox 1 [Source:VGNC Symbol;Acc:VGNC:95536]							-1.9554	0.033781
	MPO	myeloperoxidase [Source:VGNC Symbol;Acc:VGNC:90328]							6.6257	0.029053
	NUPR1	nuclear protein 1, transcriptional regulator [Source:VGNC Symbol;Acc:VGNC:90989]							3.8248	3.0269e-06
	PLAU	plasminogen activator, urokinase [Source:VGNC Symbol;Acc:VGNC:91511]							2.5147	0.026341
	ETV7	ETS variant transcription factor 7 [Source:VGNC Symbol;Acc:VGNC:87816]							2.9682	0.00020602
Protein processing in endoplasmic reticulum	Hsp40	DnaJ heat shock protein family (Hsp40) member A1 [Source:VGNC Symbol;Acc:VGNC:108270]							2.6204	0.00022961
	HSPH1	heat shock protein family H (Hsp110) member 1 [Source:NCBI gene (formerly Entrezgene);Acc:100048931]							3.1766	1.1079e-05
	Hsp70	ENSSSCG00000029160							3.2616	9.8029e-06
	HSPA6	heat shock protein family A (Hsp70) member 6 [Source:NCBI gene (formerly Entrezgene);Acc:396906]							1.966	0.0086543
	HSPA5	heat shock protein family A (Hsp70) member 5 [Source:VGNC Symbol;Acc:VGNC:103107]							1.5175	0.024514
	PDIA4	protein disulfide isomerase family A member 4 [Source:VGNC Symbol;Acc:VGNC:91273]							1.5394	0.022855
	HSPA8	heat shock protein family A (Hsp70) member 8 [Source:VGNC Symbol;Acc:VGNC:108591]							1.5125	0.025021
	HSP90AA1	heat shock protein 90 alpha family class A member 1 [Source:NCBI gene (formerly Entrezgene);Acc:397028]							2.3522	0.00064008
	XBP1	X-box binding protein 1 [Source:VGNC Symbol;Acc:VGNC:94993]							1.6235	0.016555
	RRBP1	ribosome binding protein 1 [Source:VGNC Symbol;Acc:VGNC:95474]							1.4349	0.038748
	WFS1	wolframin ER transmembrane glycoprotein [Source:VGNC Symbol;Acc:VGNC:94955]							1.9705	0.01044
	HSP90B1	heat shock protein 90 beta family member 1 [Source:VGNC Symbol;Acc:VGNC:103290]							1.8189	0.0078255
